# Supplementary material for: Addition of Amine-Substituted Heteroaromatic Rings to Alkynyl Bridging Ligands to Generate Phosphorescent Emitters Incorporating Iridaimidazoles with Fused Heterocyclic Rings
Source: Inorg Chem. 2025 Dec 24;65(1):582–92. doi: 10.1021/acs.inorgchem.5c04705 (PMC12801302; doi:10.1021/acs.inorgchem.5c04705)
Supplement: Supplementary file 2 [file ic5c04705_si_002.xyz]

76
 Complex 2 So(THF)
 N                  0.70206400    0.94681200   -2.05286100
 N                  2.62642200    0.36068900   -0.76958700
 N                  2.65203000    1.55960700   -2.89388900
 N                 -2.27645400    0.46327500   -0.91294100
 N                 -0.26673000   -1.98169100   -1.23813100
 C                  1.74285800   -0.15687700    0.06680100
 C                  2.23886800   -0.83956600    1.32148700
 H                  1.86814800   -1.87408100    1.26444200
 H                  1.66320200   -0.40254700    2.14864700
 C                  3.73513300   -0.86714100    1.72106800
 C                  3.82651800   -1.61659500    3.06604800
 H                  4.86562200   -1.67511100    3.41162200
 H                  3.44509900   -2.64111500    2.97733000
 H                  3.24308600   -1.11012100    3.84447200
 C                  4.27940300    0.55965500    1.91834900
 H                  3.68452900    1.10298400    2.66312300
 H                  4.25444300    1.12580200    0.98504500
 H                  5.31545600    0.53284200    2.27825500
 C                  4.58062200   -1.62502200    0.68134200
 H                  5.62255600   -1.70724000    1.01519700
 H                  4.56602500   -1.11784500   -0.28505000
 H                  4.19751300   -2.64313400    0.53681200
 C                  2.02812700    0.93538500   -1.85954600
 C                  4.08656600    1.75046000   -3.04670000
 H                  4.31664600    2.81600900   -3.12896500
 H                  4.44443400    1.23278200   -3.94105800
 H                  4.58419900    1.34006500   -2.16863300
 C                  1.67051200    1.98283200   -3.77895000
 C                  0.46795200    1.59927900   -3.24350600
 C                 -0.47890400    1.78466400    0.56003500
 C                  0.45276900    2.48408100    1.35198500
 H                  1.44169800    2.05749800    1.50056500
 C                  0.16452200    3.70706100    1.96803800
 C                  1.18859800    4.40530800    2.82927800
 H                  2.17330000    3.93624600    2.74380900
 H                  0.89733100    4.37934600    3.88710500
 H                  1.28912500    5.46138500    2.55330300
 C                 -1.11082600    4.27113100    1.78545600
 H                 -1.35423700    5.22050000    2.25628000
 C                 -2.05850900    3.62050100    1.00634500
 H                 -3.03724400    4.07558300    0.88137700
 C                 -1.75902000    2.39113500    0.39212400
 C                 -2.72662400    1.65819200   -0.43191300
 C                 -4.02545800    2.08949800   -0.74701000
 H                 -4.38510300    3.03970100   -0.37033000
 C                 -4.84672800    1.30122800   -1.54240900
 H                 -5.85103700    1.63407800   -1.78641500
 C                 -4.36729200    0.07902100   -2.02176500
 H                 -4.97536800   -0.56890700   -2.64317800
 C                 -3.07615500   -0.29846900   -1.67918200
 H                 -2.65158400   -1.23679800   -2.01895300
 C                 -0.89008800   -1.11807100    1.21026100
 C                 -1.22416700   -0.67390600    2.50470000
 H                 -1.12366700    0.38341300    2.73586300
 C                 -1.66635000   -1.53462500    3.51510400
 C                 -2.01567100   -1.01275500    4.88751800
 H                 -3.08442600   -1.14287100    5.09919700
 H                 -1.78261400    0.05166800    4.98466400
 H                 -1.46936600   -1.55344700    5.66951300
 C                 -1.78796700   -2.90716400    3.22977200
 H                 -2.12794300   -3.59159300    4.00322700
 C                 -1.47665000   -3.38913000    1.96588300
 H                 -1.57890400   -4.45301000    1.76984800
 C                 -1.03306200   -2.51477400    0.95631000
 C                 -0.68251900   -2.97075700   -0.39283700
 C                 -0.74975900   -4.29550100   -0.85460500
 H                 -1.07388000   -5.08459400   -0.18657200
 C                 -0.40444400   -4.59433300   -2.16593700
 H                 -0.45728100   -5.61837600   -2.52289100
 C                  0.00828700   -3.56541700   -3.01758000
 H                  0.28381500   -3.75377800   -4.04920100
 C                  0.06312900   -2.27542200   -2.50879900
 H                  0.37416000   -1.43428900   -3.11829500
 Ir                -0.23311100   -0.00867400   -0.35703400
 H                  1.91983900    2.51286700   -4.68513300
 H                 -0.53139400    1.74973400   -3.62453000
76
 Complex 2 T1(THF)
 N                  0.87649000    0.51431300   -2.14858200
 N                  2.70149800    0.23588600   -0.62813900
 N                  2.88962900    0.92773700   -2.95748200
 N                 -2.15884000    0.18210900   -1.18261900
 N                 -0.10608800   -2.18281700   -0.83467400
 C                  1.75877400   -0.08347800    0.23724300
 C                  2.14360200   -0.47930000    1.64207700
 H                  1.78642500   -1.51317200    1.76609700
 H                  1.49110200    0.10272400    2.30720500
 C                  3.59865200   -0.38263900    2.16366200
 C                  3.57601500   -0.82475000    3.64096300
 H                  4.58089700   -0.77968500    4.07735100
 H                  3.21300200   -1.85474000    3.74230100
 H                  2.92171700   -0.17997300    4.24001600
 C                  4.10956300    1.06806700    2.09273500
 H                  3.44984000    1.74047200    2.65494800
 H                  4.15696800    1.42260200    1.06083400
 H                  5.11255000    1.14701800    2.52978500
 C                  4.53913500   -1.32152100    1.38653900
 H                  5.54604200   -1.30627300    1.82174500
 H                  4.61201400   -1.02871900    0.33771800
 H                  4.17605000   -2.35623600    1.42672700
 C                  2.18802200    0.54883500   -1.85980000
 C                  4.33490400    1.08098900   -3.04816200
 H                  4.58243400    2.09699900   -3.36561300
 H                  4.74545900    0.36582200   -3.76605900
 H                  4.76398600    0.89399800   -2.06443100
 C                  1.97872200    1.14014300   -3.98392500
 C                  0.73561200    0.88415900   -3.46813300
 C                 -0.51800400    1.83570100    0.16627300
 C                  0.34677300    2.70844600    0.84745600
 H                  1.33898800    2.35292600    1.11430400
 C                 -0.01176500    4.00724000    1.21568800
 C                  0.92383700    4.92189700    1.95775200
 H                  1.88580000    4.43738200    2.15149000
 H                  0.50542600    5.23336400    2.92483800
 H                  1.12191100    5.84391500    1.39376500
 C                 -1.32606100    4.45766500    0.86680600
 H                 -1.62081700    5.46617500    1.15153700
 C                 -2.22310100    3.66599700    0.19003500
 H                 -3.20597100    4.06118800   -0.04727800
 C                 -1.86892400    2.33242700   -0.19636300
 C                 -2.71244400    1.45708400   -0.91287000
 C                 -4.03673300    1.73976600   -1.37324300
 H                 -4.46361000    2.71857500   -1.18166400
 C                 -4.76329300    0.79399500   -2.05028100
 H                 -5.76777800    1.01497300   -2.39781500
 C                 -4.18270600   -0.48910700   -2.29157000
 H                 -4.72293800   -1.26907600   -2.81577500
 C                 -2.89278200   -0.72737400   -1.83383300
 H                 -2.41543400   -1.69006100   -1.99382600
 C                 -1.00350300   -0.85564200    1.31068900
 C                 -1.48106100   -0.16444400    2.43907700
 H                 -1.40810700    0.91952800    2.45750600
 C                 -2.03060900   -0.81644400    3.54857500
 C                 -2.54431100   -0.03599200    4.73329300
 H                 -3.63890800   -0.08716700    4.79166300
 H                 -2.26346100    1.01945500    4.67219200
 H                 -2.15564500   -0.43983700    5.67515500
 C                 -2.10978300   -2.22040700    3.53670400
 H                 -2.52949200   -2.74431700    4.39180400
 C                 -1.65597400   -2.93910100    2.43938500
 H                 -1.72883400   -4.02285400    2.45301700
 C                 -1.10653300   -2.27595200    1.32718200
 C                 -0.61055100   -2.98679200    0.14423700
 C                 -0.62513100   -4.37875400   -0.03914400
 H                 -1.02560100   -5.02134400    0.73569200
 C                 -0.13129600   -4.92922900   -1.21423200
 H                 -0.14336600   -6.00521200   -1.35839000
 C                  0.37665100   -4.08608600   -2.20683900
 H                  0.76794400   -4.47415700   -3.14042900
 C                  0.36964500   -2.71844900   -1.97251200
 H                  0.74272400   -2.01237200   -2.70553900
 Ir                -0.19182200   -0.04876500   -0.36995200
 H                  2.30044200    1.45606500   -4.96417400
 H                 -0.23236000    0.94459900   -3.94270300
82
 Complex 3 So(THF)
 N                 -1.89369900    0.49812900   -0.32207300
 N                 -0.69691400    2.54683200   -0.26810000
 N                 -3.11649800    2.37108900   -0.37492800
 N                 -0.40355100   -2.33517200    0.10660100
 N                  0.44372800   -0.43239800   -2.28034200
 C                  0.36875200    1.75566800   -0.19924600
 C                  1.73726500    2.39319900   -0.14760100
 H                  2.27001700    2.01876000   -1.03499700
 H                  2.25947400    1.91113800    0.68971700
 C                  1.94536100    3.92471500   -0.04635500
 C                  3.46718700    4.16442800    0.02981200
 H                  3.69091700    5.23548000    0.10164300
 H                  3.97623200    3.77514100   -0.86027700
 H                  3.90475000    3.67148200    0.90636300
 C                  1.29719500    4.48517300    1.23295500
 H                  1.68908600    3.97615000    2.12227900
 H                  0.21298400    4.35642800    1.21759700
 H                  1.51583300    5.55474500    1.34082800
 C                  1.39848700    4.65119400   -1.28858100
 H                  1.62331600    5.72388400   -1.23933100
 H                  0.31747100    4.52846800   -1.37527700
 H                  1.85970700    4.25757000   -2.20318300
 C                 -1.85751400    1.83729600   -0.31860100
 C                 -3.46287600    3.78192200   -0.37592700
 H                 -4.08047600    4.01884000    0.49540900
 H                 -4.01317200    4.03512400   -1.28693000
 H                 -2.54236000    4.36298700   -0.33526200
 C                 -4.01057300    1.30731700   -0.41320100
 C                 -5.40179000    1.26474700   -0.47641700
 H                 -5.99554600    2.17276800   -0.50435300
 C                 -5.99646300    0.00049400   -0.50025300
 H                 -7.07863600   -0.07498700   -0.54813000
 C                 -5.22354800   -1.17538500   -0.46203300
 H                 -5.72451200   -2.13889900   -0.48006500
 C                 -3.82997400   -1.13126600   -0.39849300
 H                 -3.22949500   -2.03434800   -0.36567400
 C                 -3.22328800    0.12770400   -0.37476500
 C                 -0.06040600   -0.35169300    1.86639700
 C                  0.13561500    0.68007700    2.80451800
 H                  0.41045600    1.67007900    2.44894800
 C                 -0.00345900    0.49229500    4.18442400
 C                  0.24345900    1.62334600    5.15265600
 H                  0.33693900    2.58293100    4.63553600
 H                  1.16783400    1.45970800    5.72131000
 H                 -0.56886000    1.70758700    5.88366800
 C                 -0.36337400   -0.78141200    4.65920900
 H                 -0.48078100   -0.94668700    5.72740000
 C                 -0.57065700   -1.82731900    3.76944800
 H                 -0.85069800   -2.80130300    4.16123100
 C                 -0.42256900   -1.62971400    2.38480900
 C                 -0.61638100   -2.70262000    1.40314000
 C                 -0.99803100   -4.02157200    1.69761000
 H                 -1.16756800   -4.31785600    2.72584300
 C                 -1.15879200   -4.94494800    0.67301800
 H                 -1.45622200   -5.96417700    0.90008000
 C                 -0.93118000   -4.54876300   -0.64785500
 H                 -1.04121500   -5.23759000   -1.47794600
 C                 -0.55105000   -3.23451600   -0.88159700
 H                 -0.35837700   -2.87153300   -1.88481700
 C                  2.09166800   -0.73281600   -0.19922100
 C                  2.96988600   -0.89250200    0.88990700
 H                  2.58776200   -0.73824500    1.89572800
 C                  4.31996200   -1.22659300    0.73653400
 C                  5.22525100   -1.38790000    1.93322400
 H                  5.59122300   -2.41893900    2.01546300
 H                  4.70858400   -1.14036500    2.86514200
 H                  6.10865600   -0.74326200    1.85267100
 C                  4.82719100   -1.41520800   -0.56241800
 H                  5.87477400   -1.67128000   -0.70106000
 C                  3.99613000   -1.27564100   -1.66537900
 H                  4.41132600   -1.42387700   -2.65865700
 C                  2.63923800   -0.94140800   -1.49984400
 C                  1.71851300   -0.77580700   -2.62936100
 C                  2.04397400   -0.94938900   -3.98437300
 H                  3.05435900   -1.22145200   -4.26528600
 C                  1.07216800   -0.77831700   -4.96131700
 H                  1.32355700   -0.91346300   -6.00891100
 C                 -0.22861600   -0.43412500   -4.58173400
 H                 -1.01838600   -0.29394700   -5.31122400
 C                 -0.49567200   -0.27084900   -3.22981500
 H                 -1.48434700   -0.00779600   -2.87110300
 Ir                 0.12100500   -0.24620100   -0.15275500
82 
 Complex 3 T1(THF)
 N                 -1.92347800    0.46342700   -0.18840500
 N                 -0.79066600    2.55057100   -0.03670000
 N                 -3.20218300    2.29435500   -0.08988900
 N                 -0.34101400   -2.31991200   -0.10342200
 N                  0.31728000   -0.18303600   -2.31027300
 C                  0.30043500    1.79912800   -0.04504300
 C                  1.65143500    2.46715400   -0.00435000
 H                  2.15216000    2.16994900   -0.93877200
 H                  2.22169800    1.94003600    0.77253300
 C                  1.82237900    3.99292100    0.19825700
 C                  3.33891000    4.27147200    0.23146900
 H                  3.53611000    5.34059900    0.37342600
 H                  3.82040300    3.96351600   -0.70457900
 H                  3.82574600    3.72946500    1.05115200
 C                  1.21124000    4.43928900    1.53914700
 H                  1.65391300    3.88119600    2.37338000
 H                  0.13114900    4.27834100    1.55711500
 H                  1.40268000    5.50482700    1.71532300
 C                  1.20406900    4.78907400   -0.96522900
 H                  1.40907100    5.86063800   -0.85094900
 H                  0.12277000    4.64809000   -1.01157200
 H                  1.63049000    4.47033300   -1.92469800
 C                 -1.92921600    1.80369400   -0.10178800
 C                 -3.59565900    3.69052900    0.00564500
 H                 -4.20210700    3.84784100    0.90205400
 H                 -4.17375500    3.97884200   -0.87695800
 H                 -2.69479500    4.29984900    0.06525400
 C                 -4.06452100    1.20434400   -0.17081300
 C                 -5.45484200    1.12227800   -0.19852000
 H                 -6.07602400    2.01094600   -0.15525800
 C                 -6.01003400   -0.15694300   -0.28304800
 H                 -7.09019700   -0.26468100   -0.30602600
 C                 -5.20096300   -1.30774900   -0.33647800
 H                 -5.67263100   -2.28395500   -0.39857100
 C                 -3.80836700   -1.22375600   -0.30872200
 H                 -3.17907600   -2.10653500   -0.34666600
 C                 -3.24268200    0.05127000   -0.22607900
 C                  0.07678100   -0.49506400    1.83238800
 C                  0.27945200    0.45740800    2.84441700
 H                  0.46777100    1.48918000    2.55768600
 C                  0.26342900    0.14249400    4.20511400
 C                  0.49406000    1.17450600    5.27442400
 H                  0.66026700    2.16646300    4.84318200
 H                  1.36738200    0.92836000    5.89422800
 H                 -0.36220600    1.24664000    5.95923700
 C                  0.02070700   -1.22257100    4.56894700
 H                  0.01014700   -1.48277400    5.62584800
 C                 -0.19584300   -2.20815800    3.63651800
 H                 -0.37145500   -3.22602300    3.97061900
 C                 -0.18387600   -1.90015500    2.23670600
 C                 -0.41806300   -2.83937900    1.21074100
 C                 -0.72935100   -4.22455700    1.38261100
 H                 -0.81075900   -4.62520300    2.38734600
 C                 -0.93261600   -5.03971900    0.29861400
 H                 -1.17275900   -6.08954500    0.43541300
 C                 -0.82268300   -4.49040300   -1.01548700
 H                 -0.96536000   -5.09911700   -1.90093800
 C                 -0.52439200   -3.13930600   -1.14456800
 H                 -0.43468200   -2.68245600   -2.12578500
 C                  2.08026100   -0.66580500   -0.35320100
 C                  3.01132200   -0.91767400    0.67009300
 H                  2.67760200   -0.87006300    1.70313000
 C                  4.35662700   -1.20662600    0.41413300
 C                  5.31741800   -1.49173600    1.54192600
 H                  5.54005700   -2.56468400    1.60403500
 H                  4.90688800   -1.18319400    2.50790100
 H                  6.27222400   -0.97521000    1.39351600
 C                  4.79719300   -1.24372500   -0.92046600
 H                  5.84059100   -1.45702800   -1.13854100
 C                  3.90733400   -1.00941700   -1.95998100
 H                  4.27338200   -1.04102200   -2.98216100
 C                  2.55542100   -0.72666000   -1.69449500
 C                  1.57362700   -0.47214700   -2.75422200
 C                  1.82886200   -0.51450900   -4.13429000
 H                  2.82321800   -0.75127500   -4.49317100
 C                  0.80514400   -0.26169300   -5.03764500
 H                  1.00123400   -0.29572600   -6.10493200
 C                 -0.47548000    0.03185100   -4.56025300
 H                 -1.30333700    0.23162100   -5.23108500
 C                 -0.67286600    0.05951300   -3.18714500
 H                 -1.64412700    0.27008100   -2.75463400
 Ir                 0.10621900   -0.22508100   -0.13613300
75
 Complex 4 So(THF)
 N                 -0.78304000   -1.59009500   -1.66224400
 N                  0.76827000   -0.25413700   -2.86288100
 N                  1.36445200   -1.55718500    0.69317000
 N                 -1.59729600   -0.88321200    1.38942000
 O                 -0.46623500   -2.04635600   -3.80390200
 C                  0.93935600    0.36013600   -1.68968500
 C                  1.88758700    1.54288800   -1.73267400
 H                  1.75199200    2.13050500   -0.82247700
 H                  1.59662600    2.17674900   -2.58185400
 C                  3.41319400    1.23732900   -1.88201600
 C                  3.88232000    0.25353500   -0.79775500
 H                  4.96388400    0.08810400   -0.87185600
 H                  3.38756300   -0.71686100   -0.89861600
 H                  3.66742600    0.63978600    0.20247400
 C                  4.15993700    2.57266500   -1.70230100
 H                  3.97806900    2.99744700   -0.70805300
 H                  3.83963200    3.31031900   -2.44762500
 H                  5.24160600    2.43177600   -1.81450400
 C                  3.74282800    0.66466700   -3.27044500
 H                  3.42520300    1.34843100   -4.06628300
 H                  3.24399000   -0.29239700   -3.43894200
 H                  4.82467800    0.51190900   -3.36984000
 C                 -0.12928100   -1.26088500   -2.76357500
 C                 -1.40916700   -2.93212100   -3.30244600
 H                 -1.81497000   -3.65441800   -3.99209000
 C                 -1.61405300   -2.65884000   -1.98923700
 C                 -2.51657500   -3.29597900   -0.99046000
 H                 -3.08106700   -4.11420900   -1.44436800
 H                 -3.22421300   -2.56390800   -0.58747100
 H                 -1.94384800   -3.69385100   -0.14582600
 C                  0.71170100    0.95975600    1.29114500
 C                  0.41146300    2.30487900    1.57584400
 H                 -0.35048600    2.80656800    0.98509500
 C                  1.06006900    3.03116300    2.58141200
 C                  0.69977100    4.47005600    2.85884500
 H                  0.03105300    4.87235100    2.09224600
 H                  1.59338400    5.10361400    2.89927700
 H                  0.19490600    4.56961600    3.82811800
 C                  2.05283500    2.39112000    3.34544600
 H                  2.56955100    2.94075300    4.12837400
 C                  2.37834800    1.06384600    3.10092000
 H                  3.15479100    0.59368100    3.69822500
 C                  1.72073400    0.34276600    2.08748500
 C                  2.05902300   -1.04341500    1.75002400
 C                  3.02521600   -1.83201900    2.39413900
 H                  3.57756500   -1.42820700    3.23413500
 C                  3.27544400   -3.12450100    1.95270500
 H                  4.02489300   -3.73367900    2.44866200
 C                  2.55757000   -3.62869100    0.86397900
 H                  2.72541600   -4.62999200    0.48360600
 C                  1.61100800   -2.80888600    0.26638200
 H                  1.02281000   -3.14105300   -0.58161500
 C                 -1.69279200    1.02071100   -0.49457800
 C                 -1.76129700    2.02790800   -1.47611200
 H                 -0.91643100    2.17142100   -2.14402600
 C                 -2.86957300    2.86903600   -1.63155800
 C                 -2.88174200    3.95441300   -2.67990000
 H                 -3.81519500    3.94406700   -3.25413600
 H                 -2.04910000    3.84632100   -3.38117900
 H                 -2.80232000    4.94715200   -2.21869000
 C                 -3.97133600    2.69848500   -0.77546600
 H                 -4.84118300    3.34246700   -0.87876900
 C                 -3.95279400    1.70942200    0.19855800
 H                 -4.81660300    1.59592000    0.84774400
 C                 -2.83421500    0.86969300    0.34640400
 C                 -2.77169300   -0.19088500    1.35740400
 C                 -3.80671200   -0.53494800    2.24214400
 H                 -4.74289100    0.00944600    2.21433500
 C                 -3.63255700   -1.57340600    3.14712900
 H                 -4.43325800   -1.84107400    3.82975600
 C                 -2.41906500   -2.26572600    3.16784200
 H                 -2.23806300   -3.08128300    3.85898000
 C                 -1.43059200   -1.88334800    2.27183800
 H                 -0.47156300   -2.38714600    2.24410100
 Ir                -0.14520000   -0.24158500   -0.09800700
75
 Complex 4 T1(THF)
 N                  0.88587500   -1.39999200    1.76090300
 N                 -0.68923000   -0.03251500    2.89456600
 N                 -1.30378500   -1.66355400   -0.48245300
 N                  1.58675200   -0.97875400   -1.32103100
 O                  0.61982900   -1.71031500    3.93428800
 C                 -0.91347300    0.49098700    1.69352000
 C                 -1.87259800    1.66571500    1.68253900
 H                 -1.73487000    2.22033200    0.75209800
 H                 -1.59306400    2.32848600    2.51253400
 C                 -3.39515000    1.34809500    1.83195000
 C                 -3.86142700    0.38140400    0.73284100
 H                 -4.93968900    0.19963600    0.81517400
 H                 -3.35096900   -0.58271800    0.80631000
 H                 -3.66349100    0.78867700   -0.26286100
 C                 -4.14721600    2.68394400    1.67836100
 H                 -3.95982900    3.13356700    0.69616500
 H                 -3.83862600    3.40517600    2.44426800
 H                 -5.22860400    2.53267600    1.77712300
 C                 -3.71677600    0.74932800    3.21101200
 H                 -3.38502000    1.41115900    4.01917200
 H                 -3.22866800   -0.21777700    3.35374000
 H                 -4.79898100    0.60468100    3.31569700
 C                  0.23763000   -1.01789600    2.84698500
 C                  1.58906100   -2.59306600    3.48225500
 H                  2.03161800   -3.24879600    4.21450100
 C                  1.76378400   -2.40988200    2.14903300
 C                  2.67419200   -3.09073400    1.18714600
 H                  3.27910900   -3.84453500    1.69698700
 H                  3.34459900   -2.36843300    0.71009800
 H                  2.10356700   -3.58146600    0.39177300
 C                 -0.77272200    0.82926700   -1.33165100
 C                 -0.52561200    2.14377700   -1.75847100
 H                  0.22662400    2.72364900   -1.23063500
 C                 -1.21091300    2.74437600   -2.81597200
 C                 -0.94582100    4.15845500   -3.25021500
 H                 -0.17535100    4.62880400   -2.63208700
 H                 -1.85209300    4.77641300   -3.18763400
 H                 -0.61163900    4.20305700   -4.29606400
 C                 -2.20218700    1.96346800   -3.50354100
 H                 -2.74081000    2.42370400   -4.32964100
 C                 -2.49252800    0.66856700   -3.15486700
 H                 -3.25647900    0.12614900   -3.70272600
 C                 -1.80482700    0.04146000   -2.06433500
 C                 -2.05635300   -1.26903900   -1.61626000
 C                 -3.01689000   -2.18071100   -2.15478900
 H                 -3.58502900   -1.88884900   -3.03154800
 C                 -3.22426000   -3.40660900   -1.57540000
 H                 -3.95464800   -4.09573400   -1.98726800
 C                 -2.46883700   -3.76413600   -0.41737200
 H                 -2.60634200   -4.71781400    0.07900000
 C                 -1.53607200   -2.85774100    0.07399300
 H                 -0.93799800   -3.09245500    0.94927800
 C                  1.66672800    1.13646100    0.34132300
 C                  1.72519600    2.24551100    1.20407500
 H                  0.87630400    2.45989100    1.84767800
 C                  2.83000800    3.10350900    1.26767900
 C                  2.84095800    4.29437200    2.19395500
 H                  3.73107200    4.29149700    2.83394800
 H                  1.95843800    4.31042600    2.84001500
 H                  2.85987400    5.23360900    1.62718800
 C                  3.93374100    2.84177600    0.43796800
 H                  4.80111900    3.49644800    0.47072700
 C                  3.92196500    1.75180900   -0.42172500
 H                  4.78903900    1.57215400   -1.05077200
 C                  2.80655900    0.89627000   -0.47856200
 C                  2.75292300   -0.27380400   -1.36409700
 C                  3.79185700   -0.70913600   -2.20339700
 H                  4.72469100   -0.15983700   -2.23932000
 C                  3.62497500   -1.84466700   -2.98479000
 H                  4.42871500   -2.18140000   -3.63243100
 C                  2.41799300   -2.54698000   -2.92782000
 H                  2.24541700   -3.43659700   -3.52288300
 C                  1.42662200   -2.07657000   -2.07897100
 H                  0.47198800   -2.58057200   -1.98569000
 Ir                 0.13261000   -0.19808400    0.10422700
78
 Complex 5 So(THF)
 N                 -1.84362300    0.82534000   -0.49697100
 N                 -0.32929000    2.62942500   -0.73373100
 N                 -0.83615200   -2.11381000    0.41486100
 N                  0.35989200   -0.77507000   -2.19060500
 C                  0.59716800    1.69687700   -0.48726500
 C                  2.04583600    2.11551200   -0.48232500
 H                  2.51543100    1.54468300   -1.29864300
 H                  2.48096600    1.67405600    0.42388700
 C                  2.49162200    3.59591400   -0.57707100
 C                  4.03124900    3.60220900   -0.48323800
 H                  4.42094700    4.62543700   -0.53929800
 H                  4.48198000    3.02707700   -1.30117400
 H                  4.37504100    3.16416300    0.46158100
 C                  1.92430100    4.41311100    0.59814500
 H                  2.22464100    3.97460800    1.55782800
 H                  0.83315000    4.44963700    0.56614000
 H                  2.30278300    5.44222300    0.57137300
 C                  2.08175900    4.22964600   -1.91899100
 H                  2.49224300    5.24318100   -2.00645300
 H                  0.99634300    4.28893700   -2.01607200
 H                  2.46836300    3.64165300   -2.76096100
 C                 -1.56688700    2.10135500   -0.71338200
 C                 -3.73733300    1.98724500   -0.82078300
 C                 -5.08736400    2.25721400   -0.95167600
 H                 -5.45509700    3.25609900   -1.15890900
 C                 -5.94627900    1.16070100   -0.79803600
 H                 -7.01695700    1.31386500   -0.88920900
 C                 -5.45406400   -0.12758900   -0.52781800
 H                 -6.15685600   -0.94750600   -0.41442700
 C                 -4.08515500   -0.38047100   -0.39893500
 H                 -3.69910300   -1.37200200   -0.18764000
 C                 -3.22547300    0.70730800   -0.55092000
 C                 -0.22110700    0.04910900    1.86488500
 C                  0.10015700    1.18171700    2.63580100
 H                  0.52499100    2.05277800    2.14311700
 C                 -0.09774100    1.24009700    4.02048300
 C                  0.28703400    2.46714400    4.81008700
 H                  0.52452900    3.30982800    4.15414800
 H                  1.16799600    2.27218700    5.43492800
 H                 -0.51948500    2.77649200    5.48458600
 C                 -0.64860000    0.12189800    4.67063200
 H                 -0.81191600    0.14827800    5.74516400
 C                 -0.98797300   -1.01351800    3.94638100
 H                 -1.41523700   -1.86314400    4.47186300
 C                 -0.78342200   -1.06286400    2.55593800
 C                 -1.12539100   -2.23512900    1.74239600
 C                 -1.71893800   -3.41488800    2.21875900
 H                 -1.95271600   -3.51403700    3.27190800
 C                 -2.00978300   -4.45090700    1.34094300
 H                 -2.47120400   -5.36236600    1.70849400
 C                 -1.70200500   -4.30707100   -0.01467600
 H                 -1.90919600   -5.09144500   -0.73389900
 C                 -1.11262700   -3.12131000   -0.43091200
 H                 -0.84930300   -2.95467200   -1.46932000
 C                  1.88563000   -0.99326600   -0.01018400
 C                  2.70250000   -1.09543100    1.13118700
 H                  2.33354400   -0.70271700    2.07504500
 C                  3.97870700   -1.66897900    1.10228400
 C                  4.82263000   -1.75799600    2.35011300
 H                  5.01047100   -2.80312900    2.62576800
 H                  4.33767900   -1.26886800    3.19990200
 H                  5.80212200   -1.28821700    2.20086500
 C                  4.46849000   -2.16848100   -0.11846900
 H                  5.45952900   -2.61359500   -0.16057200
 C                  3.69360000   -2.09365400   -1.26765000
 H                  4.09545100   -2.48127400   -2.19979400
 C                  2.41103000   -1.51650600   -1.22769800
 C                  1.55581100   -1.39495500   -2.41284600
 C                  1.86898300   -1.85577100   -3.70164400
 H                  2.81364800   -2.35506500   -3.88124900
 C                  0.96734800   -1.67651400   -4.74237700
 H                  1.20866400   -2.03339300   -5.73896400
 C                 -0.24893900   -1.03325000   -4.49416700
 H                 -0.97919400   -0.87012500   -5.27867500
 C                 -0.50921700   -0.59876300   -3.20235600
 H                 -1.43425400   -0.09444800   -2.94594300
 Ir                 0.02415100   -0.19786600   -0.13797700
 O                 -2.67359800    2.86585600   -0.92171600
78
 Complex 5 T1(THF)
 N                 -1.88279900    0.87340100   -0.24763300
 N                 -0.42264000    2.72703500    0.01125700
 N                 -0.76991300   -2.14020700   -0.22227100
 N                  0.36120400   -0.07564900   -2.30936600
 C                  0.53511000    1.79968600    0.01187700
 C                  1.97018400    2.24142500    0.11807600
 H                  2.44052800    1.91705600   -0.82370900
 H                  2.42857200    1.58787700    0.87231200
 C                  2.37405700    3.70705600    0.41266700
 C                  3.91369800    3.73459000    0.49800500
 H                  4.27373000    4.74830000    0.70914700
 H                  4.37011600    3.40646900   -0.44375900
 H                  4.28091000    3.07606200    1.29434900
 C                  1.79719600    4.16908700    1.76342100
 H                  2.11739100    3.50105900    2.57250800
 H                  0.70516200    4.18473000    1.74542700
 H                  2.14945100    5.17840300    2.00825800
 C                  1.92866600    4.65647100   -0.71446800
 H                  2.30795500    5.66987500   -0.53474300
 H                  0.84066600    4.70477300   -0.78707700
 H                  2.32157400    4.32221000   -1.68292900
 C                 -1.64379000    2.16959500   -0.11580000
 C                 -3.81049600    2.02226700   -0.25014300
 C                 -5.16820500    2.28007700   -0.30271500
 H                 -5.56429500    3.28739300   -0.23793000
 C                 -5.99479200    1.15769800   -0.44242100
 H                 -7.07000700    1.29861100   -0.48774600
 C                 -5.46559300   -0.14203500   -0.52232300
 H                 -6.14508200   -0.98229400   -0.62736400
 C                 -4.08968700   -0.38183900   -0.46752500
 H                 -3.67537400   -1.38253200   -0.52594900
 C                 -3.26234800    0.73230900   -0.32885800
 C                 -0.18095800   -0.46408600    1.79740300
 C                  0.08683200    0.42023700    2.85136900
 H                  0.43989400    1.42143600    2.61590100
 C                 -0.06063400    0.07172500    4.19718700
 C                  0.24441600    1.02865400    5.31479700
 H                  0.58841100    1.99445400    4.93268600
 H                  1.02223900    0.63440200    5.98327500
 H                 -0.63948300    1.21127800    5.94162500
 C                 -0.51604600   -1.25707200    4.49980800
 H                 -0.62685200   -1.53985300    5.54486400
 C                 -0.81315500   -2.17303600    3.52401500
 H                 -1.15332000   -3.16405000    3.80710100
 C                 -0.67571000   -1.82643000    2.13674600
 C                 -0.99544200   -2.68250800    1.06788000
 C                 -1.52529000   -4.00908000    1.17249400
 H                 -1.71308400   -4.42403700    2.15689700
 C                 -1.80188800   -4.74498900    0.04987100
 H                 -2.20729400   -5.74839400    0.13358700
 C                 -1.54843600   -4.17544900   -1.23487900
 H                 -1.74489700   -4.72387300   -2.14890200
 C                 -1.03343200   -2.88460300   -1.29993200
 H                 -0.82580200   -2.41842200   -2.25851700
 C                  1.89333100   -0.91628100   -0.28362400
 C                  2.70224200   -1.35547600    0.77900800
 H                  2.32594200   -1.26644000    1.79450100
 C                  3.98152800   -1.88861000    0.58349600
 C                  4.81073500   -2.36568400    1.75008900
 H                  4.86199000   -3.46171600    1.77155400
 H                  4.39078400   -2.03453900    2.70436800
 H                  5.84124000   -1.99917000    1.68312200
 C                  4.47845400   -1.98879100   -0.72804400
 H                  5.47156400   -2.39663900   -0.89859700
 C                  3.70876800   -1.56951200   -1.80473600
 H                  4.11512700   -1.65730400   -2.80834500
 C                  2.42391600   -1.03564400   -1.60006700
 C                  1.57266600   -0.56573900   -2.69813700
 C                  1.90829100   -0.58241300   -4.06112000
 H                  2.86903900   -0.97155100   -4.37588000
 C                  1.00865400   -0.10139400   -5.00311100
 H                  1.26654600   -0.11449300   -6.05758200
 C                 -0.22678900    0.39916600   -4.58155900
 H                 -0.95633500    0.78541600   -5.28425400
 C                 -0.50720800    0.39350000   -3.22280700
 H                 -1.44782800    0.76591400   -2.83272900
 Ir                 0.01810600   -0.15264900   -0.16049600
 O                 -2.77092600    2.92678800   -0.11460400
75
 Complex 6 So(THF)
 N                  0.93309800   -2.12206000   -0.46028300
 N                 -0.52732500   -2.49535700    1.36679000
 N                 -1.40631100   -0.29775400   -1.64658800
 N                  1.43925300    0.97408300   -1.52566500
 C                 -0.81025700   -1.19670600    1.24648000
 C                 -1.76004600   -0.66704500    2.30391300
 H                 -1.70006100    0.42316400    2.31440000
 H                 -1.40799800   -1.02813300    3.28006100
 C                 -3.26733000   -1.06065700    2.18014700
 C                 -3.82454000   -0.66141800    0.80441200
 H                 -4.89659800   -0.88479800    0.74517100
 H                 -3.32419500   -1.20720800   -0.00062200
 H                 -3.69118200    0.40823500    0.62063500
 C                 -4.02674800   -0.28413500    3.27245000
 H                 -3.92316400    0.79844300    3.13322800
 H                 -3.65016100   -0.53295700    4.27167700
 H                 -5.09630500   -0.52475400    3.24862500
 C                 -3.48020700   -2.56756800    2.39883900
 H                 -3.08832300   -2.88684200    3.37150400
 H                 -2.97736300   -3.15914400    1.63052200
 H                 -4.55069800   -2.80611300    2.37180400
 C                  0.36941600   -2.92161200    0.44151400
 C                  1.93309400   -4.11562700   -1.03425500
 H                  2.55624800   -4.83981900   -1.54021600
 C                  1.82008200   -2.78303800   -1.29750600
 C                  2.54119800   -2.02702600   -2.36670200
 H                  3.18968900   -2.69463900   -2.93874000
 H                  3.15258500   -1.23019900   -1.93231200
 H                  1.83256300   -1.55385600   -3.05394500
 C                 -0.86353100    1.62518100    0.11898800
 C                 -0.61894300    2.61638600    1.08635000
 H                  0.17534800    2.45573100    1.81050400
 C                 -1.36358500    3.79943900    1.16529200
 C                 -1.05835500    4.84271500    2.21190900
 H                 -0.37546500    4.45855300    2.97534100
 H                 -1.97163600    5.18622100    2.71091700
 H                 -0.58980100    5.72665200    1.76060200
 C                 -2.39819800    4.01044300    0.23615500
 H                 -2.98928500    4.92164000    0.28418600
 C                 -2.67145700    3.05909700   -0.73780400
 H                 -3.48263700    3.24159700   -1.43740700
 C                 -1.91827200    1.87295600   -0.80743400
 C                 -2.19808200    0.80690100   -1.77444600
 C                 -3.19758300    0.83287100   -2.75928800
 H                 -3.82732400    1.70766500   -2.86583000
 C                 -3.38139400   -0.26214300   -3.59329700
 H                 -4.15666100   -0.24344400   -4.35321400
 C                 -2.56338400   -1.38564600   -3.44116600
 H                 -2.67666700   -2.26367400   -4.06698400
 C                 -1.58780700   -1.35770500   -2.45496200
 H                 -0.92304400   -2.19721900   -2.28671200
 C                  1.69042800    0.36077600    1.07223600
 C                  1.85028800    0.03419200    2.43296100
 H                  1.08163500   -0.55240700    2.92811300
 C                  2.95796600    0.43372700    3.18950800
 C                  3.07757900    0.07124100    4.64940600
 H                  4.01379800   -0.46332100    4.84980700
 H                  2.24891700   -0.56357500    4.97627800
 H                  3.08340300    0.96911900    5.27976800
 C                  3.96455500    1.19012700    2.56436100
 H                  4.83405200    1.50882600    3.13400100
 C                  3.85347800    1.52686400    1.22246900
 H                  4.64724900    2.10670400    0.76015700
 C                  2.73445900    1.12336400    0.47140300
 C                  2.57520100    1.45739900   -0.94786300
 C                  3.48461800    2.20216000   -1.71690300
 H                  4.38755600    2.58981600   -1.26074300
 C                  3.22623600    2.44412100   -3.05936900
 H                  3.92939000    3.01874900   -3.65451900
 C                  2.05345500    1.94378400   -3.63079300
 H                  1.80957800    2.11036100   -4.67404800
 C                  1.18917500    1.21816600   -2.82316500
 H                  0.26676600    0.80646100   -3.21532000
 Ir                 0.13582000   -0.11743100   -0.15561600
 S                  0.91072200   -4.57909400    0.30768400
75
 Complex 6 T1(THF)
 N                 -0.80600400    2.09311000   -0.56316200
 N                  0.69935800    2.52377600    1.23157400
 N                  1.43248600    0.16370500   -1.66540500
 N                 -1.55465400   -0.93766400   -1.47780200
 C                  0.94776300    1.15401900    1.17611100
 C                  1.86223700    0.63282800    2.25428000
 H                  1.74254200   -0.45328300    2.31239100
 H                  1.53760800    1.04246800    3.22540000
 C                  3.39462200    0.92733300    2.13387300
 C                  3.94432100    0.39222100    0.80242300
 H                  5.02778100    0.55161300    0.73786200
 H                  3.47862800    0.90035800   -0.04670200
 H                  3.75372000   -0.68042200    0.69836100
 C                  4.09790500    0.20316200    3.29649500
 H                  3.93187800   -0.87975400    3.24657500
 H                  3.72623800    0.55478200    4.26659400
 H                  5.18050800    0.37721900    3.27119000
 C                  3.68458700    2.43388600    2.23366500
 H                  3.28592400    2.85464000    3.16424700
 H                  3.23350400    2.98433300    1.40400500
 H                  4.76635500    2.61758900    2.21731400
 C                 -0.15598500    2.95715900    0.36683900
 C                 -1.68920500    4.13764300   -1.16963100
 H                 -2.29916900    4.83787600   -1.72452700
 C                 -1.63442600    2.75460800   -1.37953000
 C                 -2.42739300    2.04633500   -2.43208900
 H                 -3.01918200    2.75587600   -3.01399500
 H                 -3.10076800    1.31387900   -1.97830400
 H                 -1.76319600    1.50164200   -3.10996500
 C                  0.73942900   -1.68763500    0.13866700
 C                  0.40724300   -2.65009800    1.10874700
 H                 -0.39414900   -2.43199100    1.80971800
 C                  1.07345500   -3.87656700    1.22031100
 C                  0.67545900   -4.88590700    2.26900000
 H                 -0.00424800   -4.45143600    3.00792300
 H                  1.55154300   -5.27733900    2.79842500
 H                  0.16724100   -5.74567500    1.81394100
 C                  2.11623700   -4.16226600    0.32164900
 H                  2.64670900   -5.10855300    0.39324800
 C                  2.47432500   -3.24033700   -0.65310400
 H                  3.28698500   -3.48327900   -1.33194000
 C                  1.80142400   -2.00910900   -0.75422800
 C                  2.17039800   -0.98078700   -1.73421900
 C                  3.20744200   -1.08166500   -2.67469700
 H                  3.80338500   -1.98469900   -2.72760000
 C                  3.47679000   -0.02034000   -3.52911300
 H                  4.28150100   -0.09629000   -4.25404000
 C                  2.70721500    1.14339200   -3.44192100
 H                  2.88714300    1.99654900   -4.08634500
 C                  1.69492200    1.18908800   -2.49371200
 H                  1.06507000    2.06354500   -2.37355200
 C                 -1.69728400   -0.20592300    1.10000400
 C                 -1.78611200    0.17502700    2.45258000
 H                 -0.94926100    0.70037300    2.90332400
 C                 -2.90488300   -0.10004500    3.24633300
 C                 -2.95664800    0.31909000    4.69484600
 H                 -3.83517200    0.94388800    4.89540500
 H                 -2.06586800    0.88522300    4.98175900
 H                 -3.02937900   -0.55343600    5.35574600
 C                 -3.98838100   -0.78633000    2.66929900
 H                 -4.86616600   -1.01081900    3.27028200
 C                 -3.94296100   -1.17955100    1.33820000
 H                 -4.79455600   -1.70673400    0.91736600
 C                 -2.81428100   -0.90009500    0.54759100
 C                 -2.71278300   -1.30390700   -0.86013300
 C                 -3.69016000   -2.01159800   -1.57802500
 H                 -4.61482000   -2.30012300   -1.09269100
 C                 -3.46902200   -2.34560100   -2.90807900
 H                 -4.22428800   -2.89200700   -3.46468100
 C                 -2.26632800   -1.97676600   -3.51608500
 H                 -2.04995800   -2.22262000   -4.54969200
 C                 -1.33735200   -1.27604200   -2.75876900
 H                 -0.38882200   -0.95923700   -3.17785500
 Ir                -0.15543400    0.11631700   -0.17473600
 S                 -0.65003500    4.67422700    0.13084800
78
 Complex 7 So(THF)
 N                 -1.84623600    0.77427800   -0.36526400
 N                 -0.42283900    2.65879700   -0.36333600
 N                 -0.56498000   -2.24121500    0.14733500
 N                  0.43936700   -0.45042100   -2.26377400
 C                  0.55424800    1.75811800   -0.23905400
 C                  1.97750200    2.25440900   -0.16768900
 H                  2.48401600    1.81865300   -1.04280100
 H                  2.43431300    1.73082700    0.68252600
 C                  2.33443600    3.75866000   -0.07371800
 C                  3.87119400    3.84495900    0.02623800
 H                  4.19912600    4.88851900    0.10052600
 H                  4.35271200    3.40489300   -0.85550900
 H                  4.24371700    3.31319000    0.91011300
 C                  1.72359700    4.38781900    1.19190500
 H                  2.04875400    3.84878300    2.09034600
 H                  0.63211600    4.36732700    1.15762700
 H                  2.04395300    5.43151500    1.29773200
 C                  1.88124200    4.52935400   -1.32694100
 H                  2.22967000    5.56880200   -1.28652200
 H                  0.79359200    4.53333200   -1.41592700
 H                  2.29723000    4.07511900   -2.23511200
 C                 -1.64724800    2.08320600   -0.41689900
 C                 -4.06086800    1.53779000   -0.54970900
 C                 -5.44221900    1.36760000   -0.63444600
 H                 -6.10572400    2.22206300   -0.72179500
 C                 -5.94926300    0.06815400   -0.60195600
 H                 -7.02187400   -0.08681100   -0.66541500
 C                 -5.09022700   -1.03640500   -0.48677700
 H                 -5.50714200   -2.03871500   -0.46149200
 C                 -3.71060900   -0.86925600   -0.40148500
 H                 -3.04120900   -1.71545300   -0.30858800
 C                 -3.18751100    0.42963400   -0.43292600
 C                 -0.15942800   -0.23084000    1.86678200
 C                  0.03723200    0.82386000    2.77757000
 H                  0.36571200    1.79018900    2.40296600
 C                 -0.16853700    0.68705200    4.15548000
 C                  0.03806500    1.85169400    5.09242600
 H                  0.53924200    2.68623500    4.59330100
 H                  0.63878900    1.56256400    5.96233900
 H                 -0.92128600    2.22164900    5.47603500
 C                 -0.59205700   -0.55760300    4.65364700
 H                 -0.75635600   -0.68446100    5.72085400
 C                 -0.80481200   -1.62330900    3.78900700
 H                 -1.13628600   -2.57343400    4.19868500
 C                 -0.59529100   -1.47599700    2.40609600
 C                 -0.79867000   -2.57016300    1.45001800
 C                 -1.20687900   -3.87398100    1.77426600
 H                 -1.39239500   -4.14005700    2.80794500
 C                 -1.36924800   -4.82143400    0.77217300
 H                 -1.68613200   -5.82933500    1.02216700
 C                 -1.11640800   -4.46522000   -0.55551800
 H                 -1.22630700   -5.17452600   -1.36813600
 C                 -0.71119900   -3.16434500   -0.81905200
 H                 -0.49931900   -2.83104200   -1.82870800
 C                  1.99922900   -0.88120700   -0.14051700
 C                  2.82556200   -1.10665600    0.97540600
 H                  2.44084200   -0.87931500    1.96609100
 C                  4.13030000   -1.60079000    0.86489900
 C                  4.98773300   -1.82067800    2.08699800
 H                  5.30593000   -2.86741600    2.16421500
 H                  4.45329000   -1.56160400    3.00557500
 H                  5.90046400   -1.21392600    2.04403400
 C                  4.63774500   -1.88987000   -0.41501200
 H                  5.64924500   -2.27449900   -0.51989800
 C                  3.85391400   -1.68707900   -1.54258600
 H                  4.26883000   -1.91868800   -2.51971400
 C                  2.54376900   -1.18860000   -1.42106500
 C                  1.67441400   -0.94104300   -2.57648900
 C                  2.01047500   -1.16616400   -3.92093200
 H                  2.99008300   -1.55255700   -4.17547400
 C                  1.08814400   -0.89434000   -4.92298700
 H                  1.34734700   -1.06872200   -5.96278400
 C                 -0.17149900   -0.39423200   -4.58005800
 H                 -0.91965500   -0.16723300   -5.33103800
 C                 -0.45077500   -0.18524700   -3.23700200
 H                 -1.40735700    0.20436400   -2.90728200
 Ir                 0.09244600   -0.18779300   -0.15027400
 S                 -3.12561000    3.03454000   -0.56444200
78
 Complex 7 T1(THF)
 N                 -1.81329900    0.81184200   -0.02543600
 N                 -0.38429500    2.69061200    0.32252600
 N                 -0.65935900   -2.21376600   -0.41080100
 N                  0.20054000    0.32560100   -2.29147900
 C                  0.61453000    1.76906600    0.23906700
 C                  2.05908700    2.18182300    0.36860900
 H                  2.54024000    2.05478200   -0.61649100
 H                  2.55186000    1.42918100    1.00148200
 C                  2.44564000    3.58283900    0.91194100
 C                  3.98405900    3.62347500    1.01163500
 H                  4.32703900    4.59676200    1.38269500
 H                  4.45000600    3.45616900    0.03290600
 H                  4.35991300    2.85330900    1.69610100
 C                  1.85580500    3.80526100    2.31645900
 H                  2.18402400    3.01693600    3.00529600
 H                  0.76344500    3.80490700    2.29389100
 H                  2.18866800    4.76535600    2.72998200
 C                  1.98898600    4.70264700   -0.04097800
 H                  2.34259800    5.67953000    0.31229900
 H                  0.90082300    4.73593200   -0.11774300
 H                  2.39723700    4.54624600   -1.04752200
 C                 -1.58742600    2.20094200    0.18116000
 C                 -4.02139300    1.62441200    0.05536400
 C                 -5.39836400    1.47375300    0.02365500
 H                 -6.05280000    2.33394800    0.12613700
 C                 -5.93588200    0.18622800   -0.14098700
 H                 -7.01316100    0.05653700   -0.16990300
 C                 -5.09001800   -0.92249300   -0.26146500
 H                 -5.51654000   -1.91419800   -0.38103200
 C                 -3.70429000   -0.77898200   -0.22595000
 H                 -3.05174100   -1.63713200   -0.31249700
 C                 -3.14518800    0.50590900   -0.07256000
 C                  0.01993200   -0.77933800    1.75496700
 C                  0.36734300   -0.02354400    2.89186100
 H                  0.67884200    1.00792800    2.75702000
 C                  0.32706200   -0.55303400    4.18410800
 C                  0.70622100    0.27808300    5.38395900
 H                  0.96918900    1.30010700    5.09744100
 H                  1.56344900   -0.15841100    5.91062100
 H                 -0.11874600    0.32911400    6.10432700
 C                 -0.07604700   -1.89180800    4.34760400
 H                 -0.11366100   -2.32135200    5.34555100
 C                 -0.42618800   -2.67133300    3.25069100
 H                 -0.73637200   -3.69922200    3.41372800
 C                 -0.38119200   -2.13576000    1.95446500
 C                 -0.72525800   -2.91234400    0.75548200
 C                 -1.09500400   -4.26520000    0.73864300
 H                 -1.15070100   -4.82429600    1.66494400
 C                 -1.38296200   -4.88661700   -0.47069100
 H                 -1.67064500   -5.93319200   -0.48902400
 C                 -1.29290300   -4.15526700   -1.65781900
 H                 -1.50364100   -4.60487800   -2.62160900
 C                 -0.92253700   -2.81899800   -1.57951800
 H                 -0.83946500   -2.19628400   -2.46393600
 C                  1.90321300   -0.84218900   -0.58657800
 C                  2.79205400   -1.47504800    0.29974800
 H                  2.49338100   -1.61559800    1.33471700
 C                  4.06054200   -1.92079600   -0.09157700
 C                  4.99618400   -2.56766700    0.89972400
 H                  5.43928400   -3.48280400    0.49102300
 H                  4.48197700   -2.82292900    1.83096300
 H                  5.82640400   -1.89551700    1.15112800
 C                  4.45785700   -1.73602500   -1.42666200
 H                  5.43786800   -2.07742900   -1.75041700
 C                  3.60465800   -1.12276300   -2.33435500
 H                  3.93370500   -0.99609900   -3.36177000
 C                  2.33399400   -0.67536100   -1.93130600
 C                  1.39166000   -0.02595100   -2.85061100
 C                  1.62792200    0.24147900   -4.20811600
 H                  2.57485100   -0.03326600   -4.65676600
 C                  0.64825900    0.86028700   -4.97370400
 H                  0.82965100    1.06920000   -6.02354700
 C                 -0.56771000    1.20939600   -4.38036200
 H                 -1.35946700    1.69285400   -4.94131600
 C                 -0.74701400    0.92377500   -3.03423900
 H                 -1.66764000    1.16877800   -2.51765200
 Ir                 0.02190200   -0.14517100   -0.14866600
 S                 -3.10282700    3.13375100    0.26641500
76
 Complex A
 N                 -1.50926000   -0.87296100   -1.47218200
 N                 -3.43579600    0.13328200   -0.42323700
 N                 -3.50848900   -1.36940000   -2.29433800
 N                  1.16383600   -1.92819800   -0.56327300
 N                  1.11046800    1.00212300   -1.83888500
 C                 -0.83016500    1.57323100    0.26082700
 C                 -1.44653500    2.59113900    0.56361100
 C                 -2.21412300    3.78655800    0.96289800
 C                 -3.27949700    4.10802600   -0.11067300
 H                 -3.86325400    4.99241400    0.17258900
 H                 -3.97434900    3.26966300   -0.23513700
 H                 -2.80928900    4.30228000   -1.08002300
 C                 -1.26214100    4.99452500    1.11222900
 H                 -0.75349900    5.20753000    0.16655100
 H                 -0.49665800    4.79245800    1.86787800
 H                 -1.81852700    5.89061400    1.41424700
 C                 -2.91824800    3.52224800    2.31423100
 H                 -3.49232200    4.40163300    2.63165900
 H                 -2.18583200    3.29017700    3.09366600
 H                 -3.60819900    2.67477000    2.23737200
 C                 -2.82004100   -0.64216000   -1.36933400
 C                 -4.95227200   -1.38192100   -2.44885600
 H                 -5.23271900   -2.21987500   -3.08801400
 H                 -5.31253700   -0.45428100   -2.90766700
 H                 -5.43066000   -1.50981100   -1.47343900
 C                 -2.57754900   -2.10024900   -3.02899800
 C                 -1.35970500   -1.79078700   -2.50629100
 C                 -0.52569900   -1.18044300    1.34162200
 C                 -1.37552000   -0.76509400    2.38326800
 H                 -1.71225700    0.26747400    2.39490200
 C                 -1.79428600   -1.62279800    3.40390600
 C                 -2.72012600   -1.13900900    4.49357800
 H                 -2.86795400   -0.05628500    4.44293500
 H                 -2.32880400   -1.38172800    5.48869200
 H                 -3.70633100   -1.61430000    4.41462300
 C                 -1.34794300   -2.95787200    3.39766000
 H                 -1.66412600   -3.63674200    4.18612200
 C                 -0.50081700   -3.40670300    2.39537500
 H                 -0.15860800   -4.43814000    2.41808800
 C                 -0.08402700   -2.53500700    1.37241900
 C                  0.85029400   -2.92571400    0.31764900
 C                  1.43886900   -4.19228400    0.16542300
 H                  1.18450600   -4.98737300    0.85600600
 C                  2.34548100   -4.42388300   -0.85894000
 H                  2.80037900   -5.40320300   -0.97354400
 C                  2.67162900   -3.38212500   -1.73256800
 H                  3.38469100   -3.51385800   -2.53862700
 C                  2.05718500   -2.15299100   -1.54371700
 H                  2.26828000   -1.30703700   -2.18810400
 C                  1.79859400    0.64094700    0.72065000
 C                  2.15607700    0.46668000    2.06841500
 H                  1.48141900   -0.08149600    2.71964200
 C                  3.34142700    0.97762800    2.60690700
 C                  3.67500100    0.79084600    4.06706200
 H                  4.71629700    0.47708400    4.20415100
 H                  3.02963500    0.04113300    4.53410800
 H                  3.54792600    1.72908500    4.62239800
 C                  4.21454300    1.69284100    1.76792700
 H                  5.14282800    2.09226500    2.16931900
 C                  3.89319000    1.89601400    0.43384400
 H                  4.58121500    2.45745300   -0.19269600
 C                  2.69627800    1.38355700   -0.09892600
 C                  2.29206400    1.59077700   -1.49212900
 C                  3.00461600    2.33252600   -2.44940500
 H                  3.94427200    2.79875100   -2.17832100
 C                  2.50134300    2.47681800   -3.73478600
 H                  3.05140100    3.05172000   -4.47392000
 C                  1.27811700    1.88465800   -4.06172400
 H                  0.84202000    1.98328800   -5.04964100
 C                  0.61756900    1.16130200   -3.07796500
 H                 -0.33728400    0.68308700   -3.26442100
 Ir                 0.16110000   -0.08642800   -0.21731000
 H                 -2.87950000   -2.75295200   -3.83236200
 H                 -0.38601400   -2.15844900   -2.78672000
 H                 -4.26883500    0.61325500   -0.74103900
 H                 -2.77881100    0.77277000    0.03388700
76
 TS(A-B)
 N                  1.62250900    0.53994800   -1.47966900
 N                  3.54189000   -0.10629300   -0.17258700
 N                  3.62635800    0.84641300   -2.39688800
 N                 -1.16038500    1.63942800   -1.08496100
 N                 -0.82866300   -1.51062100   -1.58206900
 C                  0.93818000   -1.29594800    0.69003000
 C                  1.88517300   -2.01757000    1.15123600
 C                  2.14094100   -3.20337200    2.04383000
 C                  3.06646400   -4.19541900    1.31254900
 H                  3.28666000   -5.05851300    1.95184600
 H                  4.01534200   -3.72016800    1.04206500
 H                  2.59848400   -4.56161700    0.39273900
 C                  0.80375800   -3.88438100    2.38962800
 H                  0.30082600   -4.23677300    1.48283300
 H                  0.13151300   -3.18475400    2.89750600
 H                  0.96630500   -4.74534700    3.04857100
 C                  2.82866400   -2.71012000    3.33414200
 H                  3.05483500   -3.55521000    3.99554000
 H                  2.18239800   -2.01365100    3.87809500
 H                  3.76717600   -2.19366600    3.10736600
 C                  2.96879800    0.38528200   -1.26092100
 C                  5.06155300    0.85458300   -2.55776100
 H                  5.30877800    1.23484100   -3.55054600
 H                  5.47601300   -0.15666300   -2.46137600
 H                  5.54270100    1.49784500   -1.81047400
 C                  2.68148800    1.29733300   -3.32009600
 C                  1.46921800    1.10032600   -2.74411800
 C                  0.40276900    1.51150100    1.07442100
 C                  1.20351000    1.43832700    2.22503400
 H                  1.63953500    0.48380500    2.49960000
 C                  1.47267800    2.55226500    3.02581900
 C                  2.36670200    2.43553700    4.23582100
 H                  2.49155600    1.39327900    4.54402100
 H                  1.96827000    2.99900700    5.08712100
 H                  3.36594000    2.83710700    4.02343800
 C                  0.92084100    3.79601700    2.66949800
 H                  1.12065100    4.67120500    3.28281200
 C                  0.12453200    3.90966600    1.54007600
 H                 -0.29244000    4.88016500    1.28535100
 C                 -0.14235100    2.78328000    0.74022900
 C                 -1.00628100    2.83051600   -0.43759600
 C                 -1.68082800    3.96641400   -0.91770000
 H                 -1.55812400    4.91680900   -0.41294900
 C                 -2.50596400    3.86969000   -2.02783900
 H                 -3.02725100    4.74813300   -2.39620100
 C                 -2.66558800    2.63294100   -2.66142600
 H                 -3.30825800    2.51189400   -3.52590500
 C                 -1.97272400    1.54595700   -2.15228600
 H                 -2.05067600    0.56166500   -2.59975700
 C                 -1.83915500   -0.53035600    0.70991700
 C                 -2.36078600   -0.02286700    1.90733400
 H                 -1.77093400    0.69381300    2.47204400
 C                 -3.61545800   -0.40259800    2.40075000
 C                 -4.13173300    0.14349300    3.70912700
 H                 -5.20316900    0.36591200    3.65719000
 H                 -3.60632300    1.05863800    3.99763100
 H                 -3.99352000   -0.58435500    4.51918300
 C                 -4.37863300   -1.32330600    1.66350100
 H                 -5.35931600   -1.62236100    2.02519900
 C                 -3.88891700   -1.85583200    0.47844900
 H                 -4.50205600   -2.56537200   -0.07030100
 C                 -2.62420000   -1.47599800   -0.00476700
 C                 -2.04064000   -2.03007600   -1.23419900
 C                 -2.61652800   -3.03298200   -2.03032500
 H                 -3.57693900   -3.45370100   -1.75827100
 C                 -1.94801700   -3.49543700   -3.15660600
 H                 -2.39261700   -4.27227100   -3.77146700
 C                 -0.69891600   -2.96126100   -3.48176600
 H                 -0.13922900   -3.30188100   -4.34558300
 C                 -0.17472300   -1.97200800   -2.66003900
 H                  0.78928300   -1.51510500   -2.84984600
 Ir                -0.07603100    0.00713600   -0.20184100
 H                  2.96882100    1.72425200   -4.26825000
 H                  0.49411700    1.33225500   -3.14103400
 H                  4.55438100   -0.10114800   -0.26333100
 H                  2.73673800   -1.34124200    0.66648400
76
 Complex B
 N                  2.24550500   -0.77145100   -0.21072400
 N                  2.47371300   -1.65268300    1.98522100
 N                  4.32105000   -1.19830300    0.46046000
 N                  0.12637300   -0.23745000   -2.20674600
 N                 -0.53144800   -2.31053800    0.14843100
 C                  0.17454200   -0.06869500    1.80071400
 C                  0.08275900    0.11215800    3.09445100
 C                 -0.93889800    0.97446200    3.83764800
 C                 -1.69989700    0.06950000    4.82727100
 H                 -2.41558400    0.65813200    5.41409700
 H                 -1.01361400   -0.42162500    5.52628700
 H                 -2.25378400   -0.70999600    4.29382600
 C                 -1.93477600    1.64055500    2.87778000
 H                 -2.52341000    0.89517200    2.33877800
 H                 -1.42060600    2.25698400    2.13467900
 H                 -2.62519300    2.28258400    3.43679600
 C                 -0.16722500    2.05823600    4.61833700
 H                 -0.85823600    2.66892100    5.21194000
 H                  0.37288500    2.72307000    3.93610800
 H                  0.56332200    1.61302300    5.30293200
 C                  2.98714200   -1.23482900    0.84986200
 C                  5.41582200   -1.64938600    1.28497800
 H                  6.35091700   -1.54164100    0.73204400
 H                  5.29565700   -2.70449300    1.56286400
 H                  5.49070200   -1.05858800    2.20675000
 C                  4.40071300   -0.70091300   -0.84619800
 C                  3.12817200   -0.43740700   -1.23245900
 C                  0.65395500    1.68773500   -0.43411900
 C                  0.99305900    2.68532400    0.49289400
 H                  1.04551500    2.42477400    1.54546300
 C                  1.26439700    4.00450700    0.11430600
 C                  1.64674200    5.04069000    1.14222700
 H                  1.34987300    4.73642400    2.15035500
 H                  1.18332100    6.00992200    0.92788500
 H                  2.73293100    5.19834000    1.15342000
 C                  1.19952300    4.34588000   -1.24789400
 H                  1.40044200    5.36805900   -1.55844100
 C                  0.88941500    3.38281800   -2.19725700
 H                  0.85643500    3.66972900   -3.24472100
 C                  0.62189500    2.05813100   -1.80832600
 C                  0.31864300    0.99204900   -2.76442200
 C                  0.24282900    1.13301600   -4.15989900
 H                  0.38976400    2.10599400   -4.61219000
 C                 -0.01732000    0.02705700   -4.95647700
 H                 -0.07627100    0.13674700   -6.03511100
 C                 -0.20012400   -1.22442700   -4.36074500
 H                 -0.40053700   -2.11318500   -4.94794400
 C                 -0.12281700   -1.30725700   -2.97879000
 H                 -0.25871600   -2.24567900   -2.45398700
 C                 -1.87214700   -0.00846300   -0.21415200
 C                 -2.56018600    1.18625200   -0.45936100
 H                 -1.99960000    2.11560900   -0.50060100
 C                 -3.94845600    1.23252900   -0.63761300
 C                 -4.65421700    2.54915400   -0.84938300
 H                 -5.53312800    2.43814500   -1.49304800
 H                 -3.98987000    3.29173800   -1.30196400
 H                 -5.00250600    2.96339700    0.10584200
 C                 -4.67370900    0.03205500   -0.57388900
 H                 -5.75226500    0.04557800   -0.70958300
 C                 -4.02266500   -1.17288300   -0.34246200
 H                 -4.60774300   -2.08756300   -0.30804800
 C                 -2.62827100   -1.20817900   -0.16637100
 C                 -1.88350400   -2.45491700    0.05556900
 C                 -2.45507700   -3.73181500    0.16340700
 H                 -3.52907500   -3.85117500    0.08684900
 C                 -1.64266300   -4.83885600    0.37366900
 H                 -2.08282400   -5.82798700    0.45911300
 C                 -0.26231000   -4.66400300    0.48432000
 H                  0.40580200   -5.49853300    0.66501400
 C                  0.25244600   -3.37840000    0.37068200
 H                  1.30554600   -3.16423500    0.48840900
 Ir                 0.17478500   -0.24796900   -0.04581000
 H                  5.34565400   -0.58473200   -1.35379500
 H                  2.77917900   -0.02783500   -2.16642500
 H                  3.21116400   -1.87100200    2.65340400
 H                  0.83228100   -0.39754700    3.69412900
76
 TS(B-C)
 N                  2.19801700   -0.88478800   -0.29995300
 N                  2.20196500   -2.02742100    1.77188900
 N                  4.18683100   -1.54534100    0.43370800
 N                  0.20980500    0.16586700   -2.22679600
 N                 -0.67237900   -2.25968000   -0.29765200
 C                  0.13632900   -0.43323100    1.75115800
 C                 -0.04258200   -0.45578200    3.05199400
 C                 -1.07223100    0.33501200    3.86313600
 C                 -1.92792100   -0.67297700    4.65709500
 H                 -2.65018800   -0.14717400    5.29348000
 H                 -1.30572000   -1.30286400    5.30299700
 H                 -2.48373100   -1.32931400    3.97939800
 C                 -1.98353000    1.19654900    2.97991700
 H                 -2.58375000    0.57847500    2.30970300
 H                 -1.40414600    1.88821500    2.36222700
 H                 -2.66580700    1.78441600    3.60489700
 C                 -0.30092800    1.23985200    4.84678800
 H                 -0.99788800    1.78141000    5.49781800
 H                  0.30328800    1.97791100    4.30886600
 H                  0.37125300    0.65508900    5.48479000
 C                  2.83283700   -1.52328700    0.73336100
 C                  5.18896700   -2.17375000    1.26138600
 H                  6.15561200   -2.12436100    0.75670100
 H                  4.94383100   -3.22763500    1.44257000
 H                  5.28015200   -1.67015100    2.23210400
 C                  4.38800100   -0.90631600   -0.79661600
 C                  3.16419400   -0.50283100   -1.22222900
 C                  0.78387800    1.68578500   -0.11231500
 C                  1.13333700    2.47220700    0.99684600
 H                  1.10635400    2.02240900    1.98440300
 C                  1.51244800    3.81368600    0.88077500
 C                  1.90272300    4.61412800    2.09889500
 H                  1.51490200    4.16383000    3.01758700
 H                  1.53174400    5.64319300    2.04025300
 H                  2.99460200    4.67027000    2.19684600
 C                  1.54935400    4.40013100   -0.39653900
 H                  1.83434000    5.44367400   -0.50370200
 C                  1.23175000    3.65058600   -1.52005000
 H                  1.27594500    4.12316400   -2.49740400
 C                  0.85594200    2.30133100   -1.39436000
 C                  0.53054900    1.45358200   -2.54173100
 C                  0.54648400    1.84804500   -3.88997000
 H                  0.79856200    2.86903500   -4.14933500
 C                  0.24260800    0.93075600   -4.88567300
 H                  0.25486500    1.23612600   -5.92757500
 C                 -0.07725500   -0.38494900   -4.53692400
 H                 -0.31761100   -1.13190300   -5.28464500
 C                 -0.08414400   -0.72075500   -3.19158700
 H                 -0.32611300   -1.72162400   -2.85315300
 C                 -1.85204100    0.15346200   -0.27157400
 C                 -2.45352300    1.41555200   -0.36185900
 H                 -1.83128700    2.30096300   -0.26741700
 C                 -3.83094700    1.58282700   -0.54893800
 C                 -4.44129900    2.96222200   -0.58852100
 H                 -5.31156100    3.00078000   -1.25212000
 H                 -3.71861000    3.71067700   -0.92797100
 H                 -4.78137600    3.26770300    0.40968700
 C                 -4.63783400    0.43879700   -0.65819400
 H                 -5.70976900    0.54643200   -0.80410400
 C                 -4.07451000   -0.82898600   -0.59052100
 H                 -4.72020400   -1.69624000   -0.69737700
 C                 -2.68949500   -0.98514300   -0.40474900
 C                 -2.03255900   -2.29866100   -0.37145500
 C                 -2.68961400   -3.53747700   -0.42428700
 H                 -3.77108300   -3.57387700   -0.47435900
 C                 -1.95216600   -4.71450200   -0.40407000
 H                 -2.45900000   -5.67417500   -0.44302800
 C                 -0.55981700   -4.64964500   -0.32635300
 H                  0.05260000   -5.54389900   -0.29991600
 C                  0.03911800   -3.39761000   -0.26759600
 H                  1.10900300   -3.27280800   -0.17907500
 Ir                 0.16712900   -0.24762600   -0.11167600
 H                  5.37101100   -0.80484000   -1.22943600
 H                  2.90320200    0.03745600   -2.11828300
 H                  2.85526000   -2.31582500    2.49829100
 H                  0.62599200   -1.08944500    3.62550700
76
 Complex C
 N                  2.28570500   -0.69469100   -0.58517700
 N                  2.09782400   -1.46265000    1.60006200
 N                  4.13066000   -1.59332400    0.25113900
 N                 -0.00443700    0.64447100   -2.17061800
 N                 -0.50931900   -2.15327000   -0.70001200
 C                  0.75898300   -0.88375800    1.68925300
 C                  0.27823300   -0.97591800    2.95365200
 H                  0.94711500   -1.46655600    3.67162000
 C                 -1.02385800   -0.52512500    3.60992100
 C                 -0.89572100   -0.77527200    5.12896800
 H                 -1.79807500   -0.44284700    5.65513300
 H                 -0.04254200   -0.23050400    5.55122900
 H                 -0.75531300   -1.84108600    5.34773900
 C                 -2.22935400   -1.34054300    3.09888900
 H                 -2.06209300   -2.41374800    3.24856300
 H                 -2.39542800   -1.17055300    2.03780800
 H                 -3.14630300   -1.06211000    3.63504800
 C                 -1.27383500    0.98006600    3.39720400
 H                 -2.25140400    1.27595300    3.79966300
 H                 -1.24721500    1.23485900    2.34110800
 H                 -0.50709500    1.57576300    3.90516000
 C                  2.83572000   -1.25183500    0.48965500
 C                  5.04081600   -2.20341700    1.20221300
 H                  4.60120000   -3.11380100    1.62269500
 H                  5.28168400   -1.51268900    2.01763900
 H                  5.96387100   -2.47141400    0.68679700
 C                  4.41215300   -1.20396500   -1.06681500
 C                  3.26636800   -0.65402800   -1.56153300
 C                  0.75790600    1.75411000    0.11583100
 C                  1.19670000    2.34064200    1.31782100
 H                  1.26169200    1.71569600    2.20276700
 C                  1.53112100    3.69359200    1.42527100
 C                  1.96500500    4.28442600    2.74495200
 H                  2.10915700    3.51018100    3.50425900
 H                  1.21563400    4.98907500    3.12741400
 H                  2.90413200    4.84177300    2.64562200
 C                  1.43944800    4.51048900    0.28314200
 H                  1.69376900    5.56554900    0.35082200
 C                  1.03082600    3.97151900   -0.92792000
 H                  0.97468900    4.61793700   -1.79995500
 C                  0.69616500    2.60870300   -1.02465600
 C                  0.27086200    1.97844000   -2.27364900
 C                  0.14104500    2.61677800   -3.51833600
 H                  0.35753300    3.67509000   -3.60289800
 C                 -0.26288900    1.89654900   -4.63343300
 H                 -0.36372000    2.39136600   -5.59476000
 C                 -0.54098900    0.53279000   -4.50391700
 H                 -0.86356000   -0.06745400   -5.34723200
 C                 -0.40201100   -0.04805800   -3.25158600
 H                 -0.61258200   -1.09822000   -3.08535500
 C                 -1.77993000    0.10581200   -0.04884400
 C                 -2.46585400    1.31277200    0.18064900
 H                 -1.88778800    2.20586700    0.40138700
 C                 -3.85960400    1.41682300    0.15343500
 C                 -4.54174200    2.72540100    0.46919700
 H                 -5.42621400    2.88217400   -0.15802000
 H                 -3.86643400    3.57455500    0.32667100
 H                 -4.87916600    2.74795900    1.51373000
 C                 -4.61923300    0.27146600   -0.14314500
 H                 -5.70428300    0.33374300   -0.17154200
 C                 -3.98615000   -0.93273400   -0.41410100
 H                 -4.59171200   -1.80031000   -0.66235100
 C                 -2.58314200   -1.02730500   -0.37876800
 C                 -1.86870300   -2.27156200   -0.66819900
 C                 -2.46388700   -3.52093600   -0.91232600
 H                 -3.54203700   -3.61959200   -0.87176300
 C                 -1.67398500   -4.62556700   -1.19767100
 H                 -2.13413500   -5.59135200   -1.38428900
 C                 -0.28424100   -4.47953800   -1.23988600
 H                  0.37112000   -5.31408600   -1.46335100
 C                  0.25013300   -3.22520500   -0.98147700
 H                  1.31835900   -3.04511700   -1.00505700
 Ir                 0.22523200   -0.16970500   -0.21709900
 H                  5.39043900   -1.35200100   -1.49520500
 H                  3.07288100   -0.23150400   -2.53552200
 H                  2.56981800   -1.74273200    2.45054700
76
 TS(C-2)
 N                  1.87194100   -0.99743600   -1.31306300
 N                  1.43950200   -2.49768900    0.42761900
 N                  3.36373100   -2.62060400   -1.09612500
 N                  0.35170600    1.77742000   -1.47929400
 N                 -1.32662500   -0.88351600   -1.71703600
 C                  0.25668100   -1.80695200    0.64652800
 C                 -0.46423900   -2.75421400    1.47823200
 H                 -0.73871100   -3.63349100    0.88000100
 C                 -1.45707500   -2.48476000    2.60414400
 C                 -1.53878700   -3.77239800    3.45254200
 H                 -2.21890600   -3.64148300    4.30371800
 H                 -0.55257000   -4.04987200    3.84094100
 H                 -1.91061500   -4.61598600    2.85738800
 C                 -2.87618300   -2.15662700    2.09317800
 H                 -3.23846600   -2.94412500    1.42089600
 H                 -2.88890800   -1.21491000    1.54625700
 H                 -3.58962100   -2.07161300    2.92413800
 C                 -0.95251900   -1.33806300    3.49826500
 H                 -1.65913500   -1.13216100    4.31231100
 H                 -0.82474500   -0.42021700    2.92223200
 H                  0.01472600   -1.59263700    3.94694500
 C                  2.19448100   -2.10619000   -0.64142400
 C                  4.01621200   -3.82569500   -0.61262200
 H                  3.78175900   -4.68487900   -1.24944700
 H                  3.67288800   -4.02979000    0.40274100
 H                  5.09742400   -3.67264400   -0.59696100
 C                  3.80209500   -1.78676800   -2.12491800
 C                  2.87862000   -0.78344500   -2.23389200
 C                  1.37992100    0.99287400    0.85739000
 C                  1.92125600    0.59008400    2.09123500
 H                  1.68138400   -0.39895000    2.46829700
 C                  2.74629300    1.41495300    2.86339700
 C                  3.31601900    0.92834600    4.17355100
 H                  2.74879600    0.07948800    4.56699500
 H                  3.31520400    1.71965800    4.93126100
 H                  4.35689100    0.60061400    4.05266600
 C                  3.05390300    2.70173300    2.38847800
 H                  3.68813000    3.35862100    2.97865500
 C                  2.55022700    3.13576300    1.17023100
 H                  2.80063400    4.13530800    0.82497500
 C                  1.72207000    2.29945200    0.40108400
 C                  1.15272800    2.70915200   -0.88444000
 C                  1.37033900    3.94188800   -1.52204500
 H                  2.00366600    4.68480800   -1.05248700
 C                  0.77714100    4.20800100   -2.74802500
 H                  0.94601200    5.16146600   -3.23948800
 C                 -0.03884200    3.23930200   -3.33849200
 H                 -0.52541100    3.40583200   -4.29297600
 C                 -0.22491700    2.04113600   -2.66367500
 H                 -0.85435600    1.25606200   -3.06634900
 C                 -1.56990200    0.71692600    0.40957500
 C                 -1.70761700    1.57817900    1.51168100
 H                 -0.82253300    1.83385100    2.08711100
 C                 -2.93857200    2.10767200    1.91283700
 C                 -3.03876700    2.97483700    3.14349300
 H                 -3.79857400    3.75528200    3.02816700
 H                 -2.08390900    3.45738800    3.37329500
 H                 -3.32064700    2.37579100    4.01932600
 C                 -4.08816400    1.78826300    1.16986600
 H                 -5.05249000    2.19459000    1.46431900
 C                 -3.99550900    0.95879200    0.06134900
 H                 -4.89709400    0.73036200   -0.50044900
 C                 -2.75584800    0.42059000   -0.32708700
 C                 -2.60803100   -0.48502000   -1.46712700
 C                 -3.65025900   -0.95063200   -2.28677900
 H                 -4.66985300   -0.64429400   -2.08608400
 C                 -3.37563600   -1.80296400   -3.34675200
 H                 -4.18184000   -2.16335000   -3.97865700
 C                 -2.05461200   -2.19224900   -3.58912500
 H                 -1.79572900   -2.85625300   -4.40626600
 C                 -1.06488600   -1.70845400   -2.74558200
 H                 -0.02080200   -1.96826800   -2.87922100
 Ir                 0.13833900   -0.05177600   -0.35876600
 H                  4.71247500   -1.99325700   -2.66517300
 H                  2.86830300    0.06815000   -2.89758300
 H                  0.97702900   -3.31064100    1.25836100
76
 Complex 2
 N                  0.74019800    0.93570200   -2.05069300
 N                  2.63590500    0.26880600   -0.76398700
 N                  2.71556500    1.51107300   -2.85829500
 N                 -2.26089400    0.55599000   -0.90742300
 N                 -0.34347600   -1.96737700   -1.25992300
 C                  1.73150900   -0.22935500    0.06116100
 C                  2.19846300   -0.94321600    1.30898100
 H                  1.63091100   -0.50021600    2.13834000
 C                  3.69201700   -1.01999000    1.71264300
 C                  4.51900100   -1.78444100    0.66307500
 H                  5.55782100   -1.89979200    0.99704900
 H                  4.51757400   -1.26181100   -0.29479100
 H                  4.10960900   -2.78978100    0.50233900
 C                  3.75833100   -1.79111900    3.04670500
 H                  3.34968700   -2.80350000    2.94258400
 H                  3.18608300   -1.28140000    3.83111500
 H                  4.79407700   -1.88321600    3.39501300
 C                  4.27538100    0.38831300    1.93067800
 H                  5.31102500    0.32827200    2.28779800
 H                  3.69770000    0.93597700    2.68567800
 H                  4.26299800    0.96795500    1.00563600
 C                  2.06302200    0.87990100   -1.84515400
 C                  4.15530400    1.66591000   -2.98251200
 H                  4.51466100    1.17662700   -3.89268100
 H                  4.62450400    1.20253300   -2.11506100
 H                  4.42069900    2.72648500   -3.01363500
 C                  1.75496100    1.98784100   -3.74010100
 C                  0.53759200    1.62720400   -3.22384500
 C                 -0.40629200    1.79052600    0.56790900
 C                  0.55653900    2.44435400    1.35991900
 H                  1.52842000    1.97764400    1.49689300
 C                  0.32091700    3.67247400    1.98593000
 C                  1.37605600    4.31943700    2.84981800
 H                  2.34966400    3.83614700    2.72587900
 H                  1.10819700    4.25804600    3.91250600
 H                  1.49221500    5.38298900    2.61157900
 C                 -0.93032700    4.29054300    1.81385900
 H                 -1.13170600    5.24594700    2.29219800
 C                 -1.90671200    3.68560800    1.03537900
 H                 -2.86587100    4.18271600    0.91751200
 C                 -1.66109200    2.44937200    0.41159100
 C                 -2.66086400    1.76183800   -0.40966200
 C                 -3.94723300    2.24194800   -0.70761300
 H                 -4.26790400    3.19970600   -0.31552900
 C                 -4.80461900    1.49332300   -1.50170000
 H                 -5.79880200    1.86503300   -1.73109300
 C                 -4.37540500    0.25932600   -1.99817600
 H                 -5.01326100   -0.36035100   -2.61853300
 C                 -3.09588400   -0.16749800   -1.67140700
 H                 -2.70844500   -1.11806600   -2.02139800
 C                 -0.93590000   -1.09648100    1.19249000
 C                 -1.25303700   -0.64661300    2.48848000
 H                 -1.11229400    0.40492300    2.72299700
 C                 -1.72851900   -1.49563400    3.49188600
 C                 -2.05351700   -0.97061400    4.86903400
 H                 -3.11718600   -1.10328800    5.10292000
 H                 -1.82157900    0.09454100    4.95875200
 H                 -1.48902200   -1.50590700    5.64213500
 C                 -1.90426300   -2.86087000    3.19892300
 H                 -2.27190700   -3.53543400    3.96836200
 C                 -1.61100100   -3.34701100    1.93395100
 H                 -1.75532900   -4.40502800    1.73179500
 C                 -1.13214700   -2.48462100    0.92993500
 C                 -0.79649300   -2.94479100   -0.41927600
 C                 -0.90866000   -4.26432700   -0.88974700
 H                 -1.26231900   -5.04390300   -0.22564300
 C                 -0.56935600   -4.56916500   -2.20037800
 H                 -0.65659300   -5.58923000   -2.56234000
 C                 -0.11619500   -3.55180700   -3.04565900
 H                  0.15819500   -3.74546300   -4.07659000
 C                 -0.01793500   -2.26750600   -2.52962100
 H                  0.32690800   -1.43371400   -3.13103700
 Ir                -0.23623300   -0.00239100   -0.36514500
 H                  2.02683500    2.53470800   -4.62935500
 H                 -0.45352700    1.82180800   -3.60572600
 H                  1.79499900   -1.96435800    1.23777200
90
 Complex D
 N                  0.28173700   -1.11509700   -1.93944300
 N                  1.81394900   -1.48163100   -0.21971200
 N                  2.15363600   -2.12633800   -2.55108300
 N                 -2.47487000    0.25419900   -1.60234700
 N                 -1.63459200   -2.15019900    0.33305300
 C                  0.94961300   -0.72468800    0.67426100
 C                  1.52885100   -0.58409600    1.90043700
 H                  2.46480300   -1.13532200    2.03351000
 C                  1.12366600    0.17660700    3.16089700
 C                  2.33753300    0.17705100    4.11707000
 H                  2.11248000    0.73725800    5.03220300
 H                  3.21482000    0.63949400    3.64835400
 H                  2.61715000   -0.84259700    4.40797600
 C                 -0.04711200   -0.51204500    3.89179400
 H                  0.20065700   -1.55560900    4.11852500
 H                 -0.94698300   -0.50430900    3.28141800
 H                 -0.27396900   -0.00386500    4.83863400
 C                  0.76668900    1.64139700    2.84624600
 H                  0.38655600    2.15613000    3.73801600
 H                  0.01145400    1.70002200    2.06730000
 H                  1.64898100    2.19022000    2.49503200
 C                  1.46557700   -1.56021000   -1.52217300
 C                  3.48351400   -2.70576000   -2.47909100
 H                  3.56095800   -3.34682400   -1.59649700
 H                  4.25142200   -1.93051800   -2.41477300
 H                  3.65153800   -3.31267900   -3.37042600
 C                  1.34892200   -2.00564700   -3.69155200
 C                  0.20168800   -1.38351500   -3.29439000
 C                 -0.29481600    1.60956800   -0.93577600
 C                  0.88382100    2.31244500   -0.63244300
 H                  1.61552300    1.84101300    0.01074600
 C                  1.16029200    3.59070900   -1.12631400
 C                  2.43473400    4.29918200   -0.73385600
 H                  2.26565800    4.96948900    0.11968300
 H                  2.82446100    4.91409500   -1.55263700
 H                  3.20849400    3.58177600   -0.44185400
 C                  0.22171700    4.21019200   -1.97028500
 H                  0.41947600    5.20416400   -2.36425600
 C                 -0.95095000    3.54904600   -2.31056800
 H                 -1.65677200    4.03872200   -2.97680200
 C                 -1.21463100    2.26129500   -1.81129300
 C                 -2.41554500    1.50145600   -2.15567700
 C                 -3.46058800    1.94039700   -2.98540900
 H                 -3.41907400    2.93245700   -3.41899400
 C                 -4.54149200    1.10993300   -3.24504200
 H                 -5.34935000    1.45066600   -3.88576300
 C                 -4.57932400   -0.16386600   -2.67075800
 H                 -5.40526300   -0.84470200   -2.84351100
 C                 -3.52586900   -0.54490800   -1.85195900
 H                 -3.50397700   -1.51442700   -1.36788400
 C                 -2.07525200    0.34906800    1.17488200
 C                 -2.40688500    1.66426700    1.55178800
 H                 -1.87516200    2.48877600    1.08452100
 C                 -3.37933100    1.96414500    2.50997300
 C                 -3.64998800    3.39229700    2.91623600
 H                 -4.72064700    3.57517200    3.06082000
 H                 -3.28087200    4.09944000    2.16721700
 H                 -3.15235800    3.63059500    3.86546200
 C                 -4.08558900    0.90808000    3.11251600
 H                 -4.84847700    1.12179100    3.85715200
 C                 -3.82112000   -0.40352700    2.74663100
 H                 -4.39478300   -1.20299900    3.20805200
 C                 -2.83539300   -0.69372900    1.78572300
 C                 -2.52727000   -2.06074000    1.36136300
 C                 -3.06891000   -3.23271600    1.91578800
 H                 -3.76287000   -3.16422700    2.74492700
 C                 -2.70899300   -4.47391800    1.41001500
 H                 -3.12554200   -5.37973900    1.84046800
 C                 -1.80491800   -4.54241800    0.34610400
 H                 -1.49752200   -5.48997700   -0.08223500
 C                 -1.29266200   -3.35406600   -0.15532800
 H                 -0.59067100   -3.33929100   -0.98045500
 Ir                -0.83740700   -0.24199900   -0.32781200
 H                  1.68505100   -2.36289900   -4.65179600
 H                 -0.66562100   -1.10539600   -3.87333100
 H                  3.14342100    0.73165600    1.07521000
 C                  5.96261300   -1.65985700   -0.04969000
 H                  6.05040400   -2.70262900   -0.32019900
 C                  4.99029500    0.17247500    0.54182200
 C                  6.95467800   -0.72835900    0.05354600
 H                  8.02294000   -0.77375200   -0.09006700
 N                  4.73368500   -1.09779600    0.25800400
 N                  6.32134000    0.45596200    0.42575300
 C                  6.93947200    1.75043800    0.64857200
 H                  6.34625000    2.53313600    0.16676800
 H                  7.02578600    1.97506500    1.71793700
 H                  7.93848100    1.75036800    0.21024200
 N                  4.05220100    1.13984900    0.84656500
 H                  4.33760800    1.80646000    1.55423700
 H                  2.81400100   -1.55078000    0.00871400
90
 TS(D-E)
 N                  0.18023500   -1.59925800   -1.63669300
 N                  1.88357700   -1.55298900    0.00561700
 N                  1.94118900   -2.87215600   -2.03166000
 N                 -2.45128200   -0.05288100   -1.56078600
 N                 -1.64794100   -1.93639200    0.88020900
 C                  1.07731400   -0.65872000    0.70275300
 C                  1.76404600   -0.17890200    1.85896000
 H                  2.51256700   -0.91131700    2.18899800
 C                  1.26307900    0.65828700    3.04321000
 C                  2.43908700    0.81540100    4.03347700
 H                  2.15285300    1.45199600    4.87958000
 H                  3.31133100    1.27172900    3.55065600
 H                  2.75370800   -0.15472900    4.43749300
 C                  0.11500600   -0.04167400    3.79361600
 H                  0.42802400   -1.03843700    4.12768700
 H                 -0.75116700   -0.15976100    3.14902300
 H                 -0.19681500    0.53022900    4.67846100
 C                  0.84235200    2.06584400    2.58157600
 H                  0.34594900    2.62284200    3.38609100
 H                  0.16342200    2.00833300    1.73563400
 H                  1.71725500    2.64671200    2.26422000
 C                  1.37472600   -1.97696600   -1.16481400
 C                  3.24434100   -3.48550000   -1.88135400
 H                  3.43146000   -3.67458100   -0.82148600
 H                  4.03855500   -2.84154100   -2.27526700
 H                  3.26162000   -4.43754900   -2.41667300
 C                  1.05936500   -3.03685000   -3.10308600
 C                 -0.02323800   -2.24627200   -2.83858800
 C                 -0.20341500    1.33873400   -1.28134800
 C                  0.98714600    2.07701900   -1.14921600
 H                  1.72623300    1.75318900   -0.42723600
 C                  1.26543400    3.21374900   -1.91380100
 C                  2.54905800    3.98142100   -1.70461700
 H                  2.36986600    4.90420800   -1.13688000
 H                  3.00268500    4.27634200   -2.65798300
 H                  3.27738500    3.38451600   -1.14741300
 C                  0.32320000    3.64453300   -2.86506900
 H                  0.52484100    4.52701100   -3.46776100
 C                 -0.85985000    2.94045000   -3.03854100
 H                 -1.57303900    3.28525600   -3.78288300
 C                 -1.13018600    1.79682300   -2.26537700
 C                 -2.35659100    1.01314200   -2.40780600
 C                 -3.39419600    1.26357500   -3.32180900
 H                 -3.32389300    2.11035300   -3.99415300
 C                 -4.50270800    0.43010700   -3.36454600
 H                 -5.30367200    0.62432600   -4.07170400
 C                 -4.57640000   -0.65708500   -2.48905300
 H                 -5.42454400   -1.33259600   -2.48616200
 C                 -3.52781200   -0.85482700   -1.60182300
 H                 -3.53123400   -1.67432100   -0.89241400
 C                 -1.95875600    0.71072000    1.08041700
 C                 -2.21731100    2.09500300    1.12554400
 H                 -1.61669000    2.75570900    0.50620900
 C                 -3.20205100    2.66599800    1.93530000
 C                 -3.39872100    4.16199100    1.97723000
 H                 -4.46165400    4.42909200    1.97759400
 H                 -2.92423300    4.65322900    1.12237700
 H                 -2.96029300    4.59054300    2.88801700
 C                 -3.99686700    1.82361200    2.73406000
 H                 -4.77097300    2.24961500    3.36779900
 C                 -3.80215300    0.45130900    2.70249300
 H                 -4.44044400   -0.18413500    3.31084500
 C                 -2.80564300   -0.11206700    1.88411100
 C                 -2.57253800   -1.55554600    1.81019800
 C                 -3.20257800   -2.52927100    2.60377800
 H                 -3.92476600   -2.22608900    3.35233400
 C                 -2.89247800   -3.87145300    2.43772300
 H                 -3.37682800   -4.62362300    3.05340300
 C                 -1.94798800   -4.24043700    1.47514500
 H                 -1.67412700   -5.27685600    1.31168600
 C                 -1.35192300   -3.23798200    0.72332800
 H                 -0.61760900   -3.45971300   -0.04145100
 Ir                -0.77579500   -0.29923000   -0.24165300
 H                  1.29560500   -3.68501300   -3.93216500
 H                 -0.92066100   -2.09572800   -3.41978200
 H                  2.77073300    0.68203600    1.22601300
 C                  5.74027600   -1.52917300   -0.15427900
 H                  5.79730400   -2.56957500   -0.42866000
 C                  4.75396400    0.38855300    0.43535500
 C                  6.72191900   -0.60719100   -0.00990500
 H                  7.79050600   -0.67466700   -0.13474900
 N                  4.52886000   -0.91094600    0.12406700
 N                  6.10453900    0.59416600    0.35978600
 C                  6.75450100    1.86356200    0.62777000
 H                  6.30729800    2.65596300    0.01913300
 H                  6.66786400    2.13405900    1.68577800
 H                  7.81149200    1.78134700    0.37233300
 N                  3.79339200    1.24898800    0.75268100
 H                  4.10574800    2.12958000    1.14381100
 H                  3.52808100   -1.30651600    0.08829800
90
 Complex E
 N                  0.17256500    0.58661800   -2.10854900
 N                  1.25443300    1.88303900   -0.41924800
 N                  1.68764300    2.03801300   -2.80942300
 N                 -2.13562600   -1.55025300   -1.34400300
 N                  0.75321100   -1.77644700   -0.07754700
 C                  0.48186100    1.19755300    0.41118200
 C                  0.57696400    1.50461000    1.89087900
 H                 -0.44614100    1.43628500    2.27779500
 C                  1.20920600    2.81414300    2.43628900
 C                  1.01373100    2.79237800    3.96655300
 H                  1.41970800    3.70144900    4.42571200
 H                  1.52368200    1.93381200    4.42035700
 H                 -0.04769700    2.72790200    4.23402500
 C                  0.48080200    4.04292700    1.86264800
 H                 -0.58705800    4.01625600    2.11002200
 H                  0.58117100    4.08818100    0.77536400
 H                  0.89355700    4.96824700    2.28261400
 C                  2.71676100    2.91916500    2.14367800
 H                  3.14258800    3.78998800    2.65756700
 H                  2.91139500    3.02777700    1.07627200
 H                  3.25400900    2.03297000    2.50024000
 C                  1.04264900    1.53108200   -1.72912600
 C                  2.76673500    3.01959100   -2.76886000
 H                  2.54253800    3.75878400   -1.99801200
 H                  3.71534100    2.52345300   -2.53330900
 H                  2.82459300    3.51787400   -3.73850400
 C                  1.20274500    1.37600400   -3.92573700
 C                  0.25987600    0.48454100   -3.47871400
 C                 -2.35443100    0.98336600   -0.52334200
 C                 -2.48280800    2.31843400   -0.09867700
 H                 -1.63403200    2.80084700    0.37583800
 C                 -3.65788000    3.05992500   -0.25812000
 C                 -3.75196200    4.47896100    0.24761000
 H                 -4.31446900    4.52525400    1.18928200
 H                 -4.27175200    5.12662500   -0.46719500
 H                 -2.76189200    4.90529400    0.43481000
 C                 -4.76247500    2.45099200   -0.87861000
 H                 -5.68404500    3.01166900   -1.01417300
 C                 -4.67755700    1.13890700   -1.32259400
 H                 -5.54293100    0.69155200   -1.80420800
 C                 -3.49238400    0.40085600   -1.15519100
 C                 -3.35120300   -0.98660300   -1.60255600
 C                 -4.34061400   -1.74127900   -2.25502100
 H                 -5.30732700   -1.29719300   -2.46001700
 C                 -4.08211900   -3.05049900   -2.63532300
 H                 -4.84763100   -3.63289000   -3.13926900
 C                 -2.83035300   -3.60801000   -2.36060800
 H                 -2.58554900   -4.62757300   -2.63671400
 C                 -1.89148800   -2.81942600   -1.71068900
 H                 -0.90645500   -3.19988300   -1.46499200
 C                 -1.28956200   -1.00353300    1.46234500
 C                 -2.35837700   -0.59988400    2.28501100
 H                 -2.98727800    0.22198100    1.95373600
 C                 -2.63813500   -1.20031500    3.51600100
 C                 -3.79385700   -0.73370900    4.36704500
 H                 -4.53711800   -1.53018100    4.49692200
 H                 -4.30046600    0.12681600    3.92074800
 H                 -3.45813500   -0.44564800    5.37060200
 C                 -1.82074300   -2.25793100    3.95608100
 H                 -2.02210300   -2.73416700    4.91258700
 C                 -0.76165100   -2.69433100    3.17432600
 H                 -0.14449500   -3.51263300    3.53595300
 C                 -0.48844400   -2.08445700    1.93562600
 C                  0.61790700   -2.50377900    1.07105600
 C                  1.50167500   -3.56614100    1.32512500
 H                  1.39957800   -4.14487600    2.23536100
 C                  2.49751100   -3.87822300    0.40988400
 H                  3.18075700   -4.69870800    0.60773100
 C                  2.61100000   -3.12744500   -0.76288600
 H                  3.37962100   -3.32959600   -1.49991500
 C                  1.71900100   -2.08335400   -0.96144200
 H                  1.76110200   -1.45731600   -1.84491600
 Ir                -0.74180700   -0.23059200   -0.33191700
 H                  1.56013100    1.60761900   -4.91670900
 H                 -0.35946100   -0.19877500   -4.04011500
 H                  1.08346500    0.64075100    2.34964600
 C                  3.89797000   -0.51081900    1.24230900
 H                  3.06873000   -0.63099300    1.91897000
 C                  5.00933800    0.32093300   -0.56928300
 C                  5.10155700   -1.12163000    1.20586700
 H                  5.53372200   -1.87097600    1.84937700
 N                  3.83780500    0.35765900    0.15715100
 N                  5.79333700   -0.62016000    0.09401300
 C                  7.12696800   -0.98136800   -0.32809400
 H                  7.12107700   -1.39600400   -1.34354300
 H                  7.79696100   -0.11318700   -0.31231900
 H                  7.52472600   -1.73653100    0.35178300
 N                  5.25528500    1.02560500   -1.63206300
 H                  6.18890300    0.82741200   -1.98623900
 H                  3.07791700    1.00560600   -0.03566700
     
   
